# Supplementary material for: Food Consumption as a Modifier of the Association between LEPR Gene Variants and Excess Body Weight in Children and Adolescents: A Study of the SCAALA Cohort
Source: Nutrients. 2018 Aug 18;10(8):1117. doi: 10.3390/nu10081117 (PMC6116060; doi:10.3390/nu10081117)
Supplement: Supplementary file 1 [file nutrients-10-01117-s001.zip]

Archive with 3 entries (3 files):
- Supplementary table 1.docx
- Supplementary table 2.docx
- Supplementary table 3.docx
